# Supplementary material for: The Immune, Inflammatory and Hematological Response in COVID-19 Patients, According to the Severity of the Disease
Source: Microorganisms. 2023 Jan 27;11(2):319. doi: 10.3390/microorganisms11020319 (PMC9967162; doi:10.3390/microorganisms11020319)
Supplement: Supplementary file 1 [file microorganisms-11-00319-s001.zip]

Archive with 1 entries (1 files):
- microorganisms-2164376-supplementary.pdf
